# Supplementary material for: Genetic diversity and population structure of Caryopteris mongholica revealed by reduced representation sequencing
Source: BMC Plant Biol. 2022 Jun 17;22:297. doi: 10.1186/s12870-022-03681-y (PMC9205053; doi:10.1186/s12870-022-03681-y)
Supplement: Supplementary file 1 — Additional file 1: Table S1. List of 125 C. mongholica individuals tested in this study. Table S2. Summary of GBS data. Table S3. Environmental parameters used in this study, and the mean (±standard deviation) values of 18 locations. Table S4. 17 bioclimatic variables in the 18 locations of C. mongholica [file 12870_2022_3681_MOESM1_ESM.xlsx]

## Sheet: TABLE S1
Supplementary TABLE 1 List of 125 C. mongholica individuals tested in this study
Population	Location	Name of individuals	N(valid)
NM01	Tuzuo Banner, Nei Mongol, China	NM01-01, NM01-05, NM01-09, NM01-13, NM01-17, NM01-21, NM01-25	7
NM02	Dalad Banner, Nei Mongol, China	NM02-02, NM02-09, NM02-11, NM02-13, NM02-18, NM02-19, NM02-25	7
NM03	Otog Banner, Nei Mongol, China	NM03-05, NM03-09, NM03-13, NM03-17, NM03-21, NM03-25, NM03-P1	7
NX06	Zhongwei, Ningxia, China	NX06-05,NX06-14, NX06-15, NX06-16, NX06-19, NX06-20, NX06-23	7
NX07	Helan Mountain, Ningxia, China	NX07-01, NX07-03, NX07-04, NX07-05, NX07-06, NX07-08, NX07-09	7
NM08	Otog Qian Banner, Nei Mongol, China	NM08-03, NM08-06, NM08-09, NM08-13, NM08-17, NM08-19, NM08-25	7
NM09	Uxin Banner, Nei Mongol, China	NM09-01, NM09-05, NM09-09, NM09-13, NM09-17, NM09-21, NM09-25	7
SX10	Yulin, Shaanxi, China	SX10-01, SX10-05, SX10-09, SX10-13, SX10-17, SX10-21, SX10-25	7
SX11	Shenmu, Shaanxi, China	SX11-08, SX11-09, SX11-14, SX11-15, SX11-17, SX11-19, SX11-24	7
NM13	Qingshuihe, Nei Mongol, China	NM13-01, NM13-02, NM13-09, NM13-13, NM13-17, NM13-21, NM13-25	7
NM14	Horinger, Nei Mongol, China	NM14-01, NM14-02, NM14-09, NM14-10, NM14-11, NM14-13, NM14-15, NM14-17, NM14-20, NM14-21, NM14-25, NM14-26	12
NM16	Daqing Mountain, Nei Mongol, China	NM16-05, NM16-06, NM16-13, NM16-17, NM16-21, NM16-22, NM16-25	7
NM17	Sunite Right Banner, Nei Mongol, China	NM17-05, NM17-17	2
NM18	Erenhot, Nei Mongol, China	NM18-01, NM18-05, NM18-10, NM18-13, NM18-17, NM18-21, NM18-25	7
NM19	Abaga Banner, Nei Mongol, China	NM19-01, NM19-02, NM19-03, NM19-04, NM19-05	5
NM20	Uriastai, Nei Mongol, China	NM20-04, NM20-05, NM20-13, NM20-15, NM20-17, NM20-21, NM20-25	7
HB23	Kangbao, Hebei, China	HB23-01, HB23-09, HB23-13, HB23-17, HB23-21, HB23-22, HB23-25	7
GS01	Lanzhou, Gansu, China	GS01-01, GS01-05, GS01-09, GS01-13, GS01-17, GS01-21, GS01-25, GS01-P1	8

## Sheet: TABLE S2
Supplementary TABLE 2 Summary of GBS data
Population	Raw bases(bp)	Clean bases(bp)	Effective rate(%)	Q20(%)	Q30(%)	GC content(%)	Average depth
NM01-01	1196906400	1196900352	0.04	95.8	88.89	36.5	30.34
NM01-05	1303762176	1303757856	0.04	95.35	87.89	36.3	34.38
NM01-09	2090804256	2090630592	0.04	96.31	89.72	34.38	33.14
NM01-13	1643420448	1643412096	0.06	94.11	85.3	36.36	43.22
NM01-17	1499092416	1499088384	0.06	94.08	85	36.73	36.35
NM01-21	1674573696	1674567648	0.06	94.12	85	36.97	43.81
NM01-25	1809181728	1809173952	0.05	94.98	87.1	36.94	45.25
NM02-02	1104201504	1104196320	0.04	95.98	89.34	36.7	32.88
NM02-09	1654292448	1654285824	0.04	95.25	87.7	35.81	40.63
NM02-11	1458290016	1458279648	0.04	95.22	87.69	36.62	38.62
NM02-13	1503857376	1503849888	0.04	96.28	90.02	36.62	36.39
NM02-18	1164271104	1164264192	0.04	95.61	88.47	36.66	29.31
NM02-19	1068039936	1068034752	0.06	94.21	85	34.6	33.96
NM02-25	1432492704	1432484640	0.06	94.22	85.55	36.5	37.75
NM03-05	930873888	930866976	0.04	95.57	88.54	37.5	26.35
NM03-09	1237326048	1237321440	0.05	94.85	86.88	36.77	33.68
NM03-13	1442510208	1442503872	0.06	94.22	85	36.97	40.06
NM03-17	995474880	995471136	0.04	96.08	89.54	36.2	27.49
NM03-21	1222004736	1222000992	0.04	96.47	90.36	36.91	33.56
NM03-25	1357026336	1357021728	0.05	94.79	86.66	36.88	37.88
NM03-P1	1311495840	1311491232	0.04	95.09	87.39	36.27	35.58
NX06-05	935816544	935811360	0.06	94.35	85.86	37.24	27.06
NX06-14	863477568	863472672	0.06	94	85	37.05	26.7
NX06-15	341737920	341711712	0.04	96.28	89.62	34.95	12.64
NX06-16	823631616	823627584	0.04	95.13	87.43	36.14	24.96
NX06-19	941558976	941555232	0.06	94.03	85	35.31	26.74
NX06-20	458524224	458522784	0.05	94.43	85	35.54	20.96
NX06-23	732705984	732700512	0.04	95.06	87.39	35.01	26.03
NX07-01	1456733088	1456727040	0.04	95.22	87.63	35.49	41.71
NX07-03	1095211296	1095208704	0.05	94.91	87.05	35.62	36.12
NX07-04	1244183040	1244177856	0.05	94.75	86.68	35.47	37.43
NX07-05	1660976064	1660968576	0.05	94.74	86.56	37.08	44.17
NX07-06	482515776	482514336	0.04	95.46	88.25	35.83	20.04
NX07-08	976085280	976082976	0.05	95.1	87.52	35.39	31.67
NX07-09	960348096	960345504	0.05	95.13	87.38	37.47	28.42
NM08-03	1206168768	1206165024	0.04	96.37	90.06	36.75	30.14
NM08-06	1077998400	1077994368	0.05	95.43	88.03	37.04	32.42
NM08-09	1101017952	1101013632	0.04	95.92	89.12	37.28	30.3
NM08-13	1064835360	1064831040	0.05	95.55	88.28	37.4	29.93
NM08-17	1171943712	1171939104	0.05	94.8	86.62	36.91	34.96
NM08-19	1671115392	1671108192	0.05	94.33	85.68	37.53	44.25
NM08-25	1370745504	1370737440	0.05	94.03	85.04	37.95	38.46
NM09-01	1347278976	1347272928	0.05	94.04	85	37.75	36.99
NM09-05	1245178944	1245172896	0.05	95.17	87.44	37.65	35.99
NM09-09	742423104	742414752	0.04	96.03	89.63	37.3	22.64
NM09-13	1080264384	1080258912	0.04	96.09	89.55	37.64	32.4
NM09-17	1209063744	1209057984	0.04	95.5	88.19	37.37	32.1
NM09-21	1013397120	1013393088	0.05	95.35	87.93	37.34	30.12
NM09-25	1211890752	1211884992	0.04	96.38	90.18	37.2	31.66
SX10-01	1088997408	1088993664	0.04	95.69	88.63	37.45	31.7
SX10-05	1136974176	1136970720	0.05	94.12	85	37.48	33.74
SX10-09	1166529312	1166524992	0.05	94.41	85.91	37.53	31.38
SX10-13	1232578656	1232574336	0.05	95.09	87.31	37.97	29.04
SX10-17	1547245152	1547238816	0.05	94.2	85	37.77	43.52
SX10-21	1339268832	1339262784	0.04	96.19	89.75	37.25	36.32
SX10-25	1109765376	1109759328	0.04	96.55	90.56	37.28	31.14
SX11-08	1592570880	1592567424	0.05	94.97	87	37.56	40.21
SX11-09	1134413568	1134409824	0.05	95.29	87.74	37.56	33.59
SX11-14	1267322112	1267318368	0.05	94.04	85.12	37.63	36.33
SX11-15	1136050272	1136046240	0.05	94.2	85	37.77	33.5
SX11-17	1277425728	1277418816	0.05	95.31	87.75	37.06	32.73
SX11-19	1156066848	1156064544	0.05	94.11	85.28	37.54	33.88
SX11-24	601628544	601625664	0.06	94.44	85	38.33	24.6
NM13-01	1191078432	1191073824	0.05	95.5	88.16	37.23	31.31
NM13-02	1447433280	1447428096	0.04	95.55	88.25	37.41	37.21
NM13-09	1113327072	1113320160	0.05	95.25	87.78	37.02	30.79
NM13-13	675779040	675774144	0.05	95.16	87.56	37.41	22.03
NM13-17	1085077440	1085070240	0.05	95.12	87.39	37.94	30.53
NM13-21	1021034016	1021029696	0.04	95.56	88.41	37.27	28.88
NM13-25	871940448	871936416	0.04	95.59	88.47	37.42	24.89
NM14-01	746769312	746766144	0.05	95.27	87.8	37.38	22.28
NM14-02	770583744	770580288	0.04	95	87.2	36.48	25.68
NM14-09	596073312	596068416	0.04	96.09	89.59	37.05	17.8
NM14-10	387903168	387902016	0.05	94.48	86.11	35.69	17.05
NM14-11	772535520	772532064	0.05	94.6	86.25	37.71	24.07
NM14-13	756187200	756181728	0.05	95.48	88.25	37.28	20.62
NM14-15	317859552	317858976	0.04	95.12	87.54	34.67	14.9
NM14-17	770953536	770949792	0.04	95.7	88.79	37.45	23.25
NM14-20	467483904	467482176	0.04	95.25	87.79	35.08	17.23
NM14-21	626377248	626372640	0.04	95.6	88.56	37.41	19.18
NM14-25	733502304	733496256	0.05	94.93	87.04	36.97	23.04
NM14-26	1249056288	1249051680	0.05	94.94	87.01	36.76	33.7
NM16-05	1199215584	1199208096	0.05	94.85	86.77	37.36	32.26
NM16-06	941413536	941407200	0.05	94.66	86.44	37.68	28.42
NM16-13	907327872	907323840	0.05	94.72	86.48	37.83	27.22
NM16-17	903361824	903357504	0.05	95.19	87.63	37.64	27.26
NM16-21	807924384	807918912	0.04	95.95	89.34	37.53	24.46
NM16-22	916276032	916269984	0.04	95.56	88.36	37.59	26.53
NM16-25	955827072	955822752	0.04	95.5	88.26	37.73	27.47
NM17-05	829663488	829659168	0.04	96.15	89.82	37.38	23.68
NM17-17	793928160	793923552	0.04	95.72	88.78	37.69	23.66
NM18-01	1003461984	1003457664	0.05	94.48	86.01	37.5	25.34
NM18-05	952623360	952618176	0.05	94.91	86.93	37.63	26.21
NM18-10	668219904	668216448	0.05	95.23	87.7	37.73	21.99
NM18-13	674554176	674549856	0.06	94.18	85.44	37.53	19.19
NM18-17	622497024	622494144	0.04	95.9	89.33	37.22	19.12
NM18-21	745345152	745340832	0.04	96.14	89.84	37.24	21.3
NM18-25	887614848	887609952	0.05	94.97	87.22	37.42	22.6
NM19-01	774490752	774485568	0.05	95.42	88.2	37.53	21.91
NM19-02	781173216	781168896	0.05	94.78	86.72	37.81	22.97
NM19-03	801327456	801324000	0.05	94.29	85.61	37.62	22.25
NM19-04	768857184	768854304	0.05	95.25	87.75	37.4	21.54
NM19-05	858250368	858246336	0.05	94.72	86.5	37.67	25.74
NM20-04	804705984	804702240	0.05	94.48	85	37.95	25.6
NM20-05	689505696	689500512	0.05	95.35	88.03	37.38	21.78
NM20-13	788042880	788037408	0.04	95.47	88.25	37.7	23.27
NM20-15	820474848	820469376	0.05	95.09	87.53	36.69	24.68
NM20-17	873623232	873618048	0.05	95.06	87.41	37.38	25.11
NM20-21	898982496	898977888	0.05	94.97	87.16	37.77	27.06
NM20-25	898493760	898488288	0.04	95.46	88.25	37.14	26.62
HB23-01	864130176	864126144	0.04	95.45	88.24	37.49	26.54
HB23-09	515830176	515827296	0.05	95.22	87.73	37.37	17.74
HB23-13	742291776	742287456	0.05	94.62	86.28	37.88	22.12
HB23-17	736308864	736303968	0.04	96.03	89.42	37.42	22.68
HB23-21	845575776	845571456	0.05	95.4	88.11	37.38	24.23
HB23-22	799161120	799155072	0.04	95.67	88.73	37.74	24.75
HB23-25	790140960	790135488	0.04	95.5	88.37	37.34	24.32
GS01-01	711310176	711304128	0.05	94.87	86.95	36.68	23.46
GS01-05	942280128	942273792	0.05	94.76	86.68	37.09	26.53
GS01-09	876313152	876307968	0.05	94.61	86.44	37.53	25.42
GS01-13	782749152	782745120	0.05	94.68	86.44	37.67	24.31
GS01-17	745363872	745359840	0.05	95.09	87.52	37.23	21.37
GS01-21	795648672	795643488	0.04	95.82	89.14	37.04	21.2
GS01-25	1007686656	1007678880	0.04	95.39	88.1	37.15	29.03
GS01-P1	967090464	967085856	0.05	95.3	87.95	37.13	27.07

## Sheet: TABLE S3
Supplementary TABLE 3 Environmental parameters used in this study, and the mean (±standard deviation) values of 18 locations
Code	Name	Source	Mean±Standard deviation
MAT	Mean annual temperature(℃)	http://www.worldclim.org/	5.95±2.60
MT	Maximum temperature(℃)	http://www.worldclim.org/	28.20±1.66
MIT	Minimum temperature(℃)	http://www.worldclim.org/	–18.20±4.00
MTW	Maximum temperature of the warmest month(℃)	http://www.worldclim.org/	28.17±1.66
ATWE	Average temperature of the wettest season(℃)	http://www.worldclim.org/	19.29±1.16
ATD	Average temperature of the driest season(℃)	http://www.worldclim.org/	–9.97±4.01
ATWA	Average temperature of the warmest season(℃)	http://www.worldclim.org/	20.44±1.43
ATC	Average temperature of the coldest season(℃)	http://www.worldclim.org/	–10.12±4.23
MAP	Mean annual precipitation(mm)	http://www.worldclim.org/	299.39±73.61
PWM	Precipitation of the wettest month(mm)	http://www.worldclim.org/	81.61±18.53
PDM	Precipitation of the driest month(mm)	http://www.worldclim.org/	1.94±1.00
PWE	Precipitation of the wettest season(mm)	http://www.worldclim.org/	194.50±46.66
PD	Precipitation of the driest season(mm)	http://www.worldclim.org/	7.56±2.64
PWA	Precipitation of the warmest season(mm)	http://www.worldclim.org/	189.00±44.33
PC	Precipitation of the coldest season(mm)	http://www.worldclim.org/	7.56±2.64
OR	Optical radiation(KJ/m2/day)	http://www.worldclim.org/	16027.22±583.87
pH	Soil pH	Self-test	7.81±0.31

## Sheet: TABLE S4
Supplementary TABLE 4 17 bioclimatic variables in the 18 locations of C. mongholica
Population	MAT	MT	MIT	MTW	ATWE	ATD	ATWA	ATC	MAP	PWM	PDM	PWE	PD	PWA	PC	OR	pH
	(℃)	(℃)	(℃)	(℃)	(℃)	(℃)	(℃)	(℃)	(mm)	(mm)	(mm)	(mm)	(mm)	(mm)	(mm)	(KJ/m2/day)
NM01	5.92	28.27	–19.30	28.2	18.72	–10.75	20.62	–10.75	291	85	2	200	7	198	7	16447.4	7.61
NM02	6.37	28.11	–18.40	28.1	18.55	–9.08	20.33	–9.08	325	89	4	215	12	207	12	16574.9	7.87
NM03	7.02	28.6	–17.20	28.6	19.17	–8.05	20.87	–8.05	288	88	2	188	8	179	8	16357.8	8.15
NX06	9.59	31.23	–13.70	31.2	21.05	–4.73	22.67	–4.73	194	54	0	122	2	115	2	16336.5	8.34
NX07	8.38	29.15	–14.60	29	19.97	–6.20	21.62	–6.20	193	51	1	120	4	116	4	16736.8	8.02
NM08	7.75	29	–16.50	29	19.62	–7.13	21.23	–7.13	304	85	3	190	10	179	10	16171.6	7.99
NM09	8.44	29.19	–15.80	29.2	19.92	–6.03	21.48	–6.03	371	96	2	233	8	213	8	16156	7.82
SX10	8.38	29.74	–17.00	29.8	20.33	–7.07	22.08	–7.07	397	102	1	253	7	240	7	16444.9	7.52
SX11	7.19	28.85	–17.80	28.8	19.22	–8.40	21.07	–8.40	399	106	3	261	10	250	10	16444.8	7.8
NM13	6.55	28.72	–18.60	28.5	18.75	–9.35	20.65	–9.35	397	107	2	264	9	257	9	16214.3	7.95
NM14	5.11	26.58	–19.80	26.7	17.33	–10.67	19.2	–10.67	341	96	3	226	10	224	10	16114.3	8.02
NM16	2.89	24.62	–22.20	24.8	17.58	–13.48	17.58	–13.48	291	88	2	197	8	197	8	16066.1	7.74
NM17	4.6	28.2	–21.00	28.2	20.43	–12.63	20.43	–12.63	223	60	1	145	6	145	6	15879.4	7.7
NM18	4.13	30.1	–24.70	30.1	21.68	–15.30	21.68	–15.30	175	50	1	119	5	119	5	16119.8	7.78
NM19	1.83	26.9	–25.80	26.9	18.98	–14.73	18.98	–17.35	246	72	1	177	4	177	4	15583.7	7.32
NM20	1.03	27.06	–26.40	26.9	18.7	–18.22	18.7	–18.22	247	68	2	166	8	166	8	14908.7	7.31
HB23	2.73	25.02	–20.90	24.8	17.82	–13.82	17.82	–13.82	362	94	3	230	11	230	11	15441.8	7.33
GS01	9.24	28.21	–12.20	28.3	19.43	–3.85	20.83	–3.85	345	78	2	195	7	190	7	14491.2	8.34
